# Supplementary material for: Comprehensive Profiling of Serum Exosomes by a Multi-Omics Approach Reveals Potential Diagnostic Markers for Brain Metastasis in Lung Cancer
Source: Cancers (Basel). 2025 Jun 10;17(12):1929. doi: 10.3390/cancers17121929 (PMC12191069; doi:10.3390/cancers17121929)
Supplement: Supplementary file 1 [file cancers-17-01929-s001.zip]

Archive with 1 entries (1 files):
- cancers-3630104-supplementary.pdf
